# Supplementary material for: Intertypic Recombination Between Coxsackievirus A16 and Enterovirus A71 Structural and Non-Structural Genes Modulates Virulence and Protection Efficacy
Source: Vaccines (Basel). 2025 Sep 29;13(10):1017. doi: 10.3390/vaccines13101017 (PMC12567581; doi:10.3390/vaccines13101017)
Supplement: Supplementary file 1 [file vaccines-13-01017-s001.zip]

Archive with 1 entries (1 files):
- vaccines-3865591-supplementary.pdf
